# Supplementary material for: First evidence of sexual dimorphism in olfactory organs of deep-sea lanternfishes (Myctophidae)
Source: PeerJ. 2024 Mar 12;12:e17075. doi: 10.7717/peerj.17075 (PMC10941764; doi:10.7717/peerj.17075)
Supplement: Supplemental Information 1 — R code and associated files within the R code used in statistical analyses. data on lanternfish specimen standard lengths, olfactory organs lengths and lamellar counts and are used in linear regressions and ANCOVAs. [file peerj-12-17075-s001.zip]

Archive with 16 entries (16 files):
- Cte_phen.csv
- __MACOSX/._Cte_phen.csv
- Low_int.csv
- __MACOSX/._Low_int.csv
- Low_rara.csv
- __MACOSX/._Low_rara.csv
- Low_ter.csv
- __MACOSX/._Low_ter.csv
- Martin_RP_PeerJ_R_code.R
- __MACOSX/._Martin_RP_PeerJ_R_code.R
- Supp_Table_1.csv
- __MACOSX/._Supp_Table_1.csv
- Tar_cren.csv
- __MACOSX/._Tar_cren.csv
- Tar_tai.csv
- __MACOSX/._Tar_tai.csv
