# Supplementary material for: First evidence of sexual dimorphism in olfactory organs of deep-sea lanternfishes (Myctophidae)
Source: PeerJ. 2024 Mar 12;12:e17075. doi: 10.7717/peerj.17075 (PMC10941764; doi:10.7717/peerj.17075)
Supplement: Supplemental Information 1 — R code and associated files within the R code used in statistical analyses. data on lanternfish specimen standard lengths, olfactory organs lengths and lamellar counts and are used in linear regressions and ANCOVAs. [file peerj-12-17075-s001.zip › Cte_phen.csv]

Subfamily	Genus	Species	Sex	SL (mm)	Left Organ Lamellae	Left Organ length (mm)	Left Organ Width (mm)	Right Organ Lamellae	Right Organ length (mm)	Right Organ Width (mm)	Museum ID	Histology/SEM
Myctophinae	Ctenoscopelus	phengodes	Unknown	26	10	0.762	0.635	10	0.7366	0.635	USNM 209330
Myctophinae	Ctenoscopelus	phengodes	Male	34	13	0.762	0.7874	13	0.7112	0.762	USNM 209330
Myctophinae	Ctenoscopelus	phengodes	Female	31	15	0.8636	0.762	15	0.8382	0.7112	SIO 84-55
Myctophinae	Ctenoscopelus	phengodes	Male	39	17	0.9398	0.8636	17	0.9652	0.889	SIO 61-76
Myctophinae	Ctenoscopelus	phengodes	Male	43	17	1.0922	0.9652	17	1.0668	0.9398	SIO 58-280
Myctophinae	Ctenoscopelus	phengodes	Male	55	17	1.1938	1.3208	17	1.27	1.3208	SIO 03-125
Myctophinae	Ctenoscopelus	phengodes	Male	55	17	1.143	1.27	17	1.143	1.27	SIO 63-1017
Myctophinae	Ctenoscopelus	phengodes	Female	53	18	1.2446	1.0922	19	1.143	1.0414	USNM 209330
Myctophinae	Ctenoscopelus	phengodes	Male	61	21	1.2954	1.143	20	1.3208	1.1684	USNM 209330 ; Now USNM 439011	X
Myctophinae	Ctenoscopelus	phengodes	Male	53	21	1.3462	1.143	20	1.3716	1.1684	SIO 86-4
