# Supplementary material for: First evidence of sexual dimorphism in olfactory organs of deep-sea lanternfishes (Myctophidae)
Source: PeerJ. 2024 Mar 12;12:e17075. doi: 10.7717/peerj.17075 (PMC10941764; doi:10.7717/peerj.17075)
Supplement: Supplemental Information 1 — R code and associated files within the R code used in statistical analyses. data on lanternfish specimen standard lengths, olfactory organs lengths and lamellar counts and are used in linear regressions and ANCOVAs. [file peerj-12-17075-s001.zip › Low_int.csv]

Subfamily	Genus	Species	Sex	SL (mm)	Left Organ Lamellae	Left Organ length (mm)	Left Organ Width (mm)	Right Organ Lamellae	Right Organ length (mm)	Right Organ Width (mm)	Museum ID	Histology/SEM
Myctophinae	Loweina	interrupta	Female	34	18	0.8382	0.6858	18	0.8128	0.6096	LACM 11510-17	X
Myctophinae	Loweina	interrupta	Female	25	19	0.635	0.4826	19	0.6096	0.4826	LACM 34953-1
Myctophinae	Loweina	interrupta	Female	31	20	0.7366	0.6096	20	0.7874	0.6604	LACM 34955-1
Myctophinae	Loweina	interrupta	Female	32	20	0.9398	0.635	20	0.889	0.635	LACM 11654-8
Myctophinae	Loweina	interrupta	Male	31	22	0.9652	0.8128	22	0.9398	0.8128	LACM 11229-17
Myctophinae	Loweina	interrupta	Male	34	24	0.9652	0.762	24	1.016	0.762	LACM 1160-10
Myctophinae	Loweina	interrupta	Male	29	27	0.9144	0.635	28	0.9144	0.635	LACM 1160-10
Myctophinae	Loweina	interrupta	Male	30	30	1.1684	0.8636	30	1.1684	0.8382	LACM 11511-19
Myctophinae	Loweina	interrupta	Male	32	32	1.2192	0.7112	32	1.1938	0.8382	LACM 11510-17	X
