# Supplementary material for: First evidence of sexual dimorphism in olfactory organs of deep-sea lanternfishes (Myctophidae)
Source: PeerJ. 2024 Mar 12;12:e17075. doi: 10.7717/peerj.17075 (PMC10941764; doi:10.7717/peerj.17075)
Supplement: Supplemental Information 1 — R code and associated files within the R code used in statistical analyses. data on lanternfish specimen standard lengths, olfactory organs lengths and lamellar counts and are used in linear regressions and ANCOVAs. [file peerj-12-17075-s001.zip › Low_rara.csv]

Subfamily	Genus	Species	Sex	SL (mm)	Left Organ Lamellae	Left Organ length (mm)	Left Organ Width (mm)	Right Organ Lamellae	Right Organ length (mm)	Right Organ Width (mm)	Museum ID	Histology/SEM
Myctophinae	Loweina	rara	Female	27	15	0.7112	0.5334	15	0.7112	0.508	MCZ 102766
Myctophinae	Loweina	rara	Female	28	18	0.8382	0.7112	18	0.8382	0.6858	SIO 60-27
Myctophinae	Loweina	rara	Female	29	18	0.9652	0.7874	18	0.889	0.762	SIO 60-27
Myctophinae	Loweina	rara	Female	32	18	0.6858	0.4572	18	0.6604	0.4572	MCZ 42365
Myctophinae	Loweina	rara	Female	30	20	0.9398	0.762	20	0.9144	0.762	SIO 60-27
Myctophinae	Loweina	rara	Female	41	20	0.9144	0.8128	20	0.9144	0.8382	MCZ 102770
Myctophinae	Loweina	rara	Female	37	21	1.016	0.762	21	1.016	0.7366	MCZ164348
Myctophinae	Loweina	rara	Female	40	21	0.9652	0.762	21	0.9652	0.762	MCZ 102770
Myctophinae	Loweina	rara	Female	32	22	0.9652	0.8382				SIO 77-228
Myctophinae	Loweina	rara	Female	40	24	1.016	0.8128				MCZ 151184	X
Myctophinae	Loweina	rara	Male	26	28	0.8382	0.7112	28	0.8636	0.6604	SIO 15-959
Myctophinae	Loweina	rara	Male	27	30	0.9906	0.8128	30	1.016	0.7874	SIO 15-959
Myctophinae	Loweina	rara	Male	28	31	1.016	0.8636	32	1.016	0.8382	SIO 15-959
Myctophinae	Loweina	rara	Male	34	31	1.143	0.9652	32	1.143	0.9652	MCZ 102762
Myctophinae	Loweina	rara	Male	28	32	1.0414	0.8636	32	1.016	0.8382	SIO 15-959
Myctophinae	Loweina	rara	Male	28	32	0.9906	0.8382	32	0.9906	0.8128	SIO 15-959
Myctophinae	Loweina	rara	Male	33	35	1.1938	0.9652	34	1.143	0.889	MCZ 102763
Myctophinae	Loweina	rara	Male	40	36	1.2192	1.2192				MCZ 151184	X
Myctophinae	Loweina	rara	Male	31	36	1.1684	0.8128	36	1.143	0.8128	SIO 60-27
Myctophinae	Loweina	rara	Male	30	38	1.0922	0.762	38	1.1176	0.8382	SIO 60-27
Myctophinae	Loweina	rara	Male	30	40	1.143	0.9652	40	1.1176	0.9144	MCZ 102763
Myctophinae	Loweina	rara	Male	34	40	1.1938	1.016	40	1.2192	1.0922	MCZ 102763
Myctophinae	Loweina	rara	Male	38	40	1.2192	1.016	40	1.2192	1.016	MCZ 151186
