# Supplementary material for: First evidence of sexual dimorphism in olfactory organs of deep-sea lanternfishes (Myctophidae)
Source: PeerJ. 2024 Mar 12;12:e17075. doi: 10.7717/peerj.17075 (PMC10941764; doi:10.7717/peerj.17075)
Supplement: Supplemental Information 1 — R code and associated files within the R code used in statistical analyses. data on lanternfish specimen standard lengths, olfactory organs lengths and lamellar counts and are used in linear regressions and ANCOVAs. [file peerj-12-17075-s001.zip › Low_ter.csv]

Subfamily	Genus	Species	Sex	SL (mm)	Left Organ Lamellae	Left Organ length (mm)	Left Organ Width (mm)	Right Organ Lamellae	Right Organ length (mm)	Right Organ Width (mm)	Museum ID	Histology/SEM
Myctophinae	Loweina	terminata	Male	30	38	1.0922	0.889	38	1.0668	0.889	SIO 76-192
Myctophinae	Loweina	terminata	Male	32	38	1.1176	0.9144	38	1.1176	0.9144	SIO 76-192
Myctophinae	Loweina	terminata	Male	29	40	0.9652	0.889	40	1.0922	0.7874	SIO 76-192
Myctophinae	Loweina	terminata	Male	30	42	1.143	1.016	42	1.1938	0.9652	SIO 76-192
Myctophinae	Loweina	terminata	Male	30	42	1.143	0.9398	42	1.1684	1.016	SIO 76-192
