# Supplementary material for: First evidence of sexual dimorphism in olfactory organs of deep-sea lanternfishes (Myctophidae)
Source: PeerJ. 2024 Mar 12;12:e17075. doi: 10.7717/peerj.17075 (PMC10941764; doi:10.7717/peerj.17075)
Supplement: Supplemental Information 1 — R code and associated files within the R code used in statistical analyses. data on lanternfish specimen standard lengths, olfactory organs lengths and lamellar counts and are used in linear regressions and ANCOVAs. [file peerj-12-17075-s001.zip › Supp_Table_1.csv]

Subfamily	Genus	Species	Sex	SL (mm)	Left Organ Lamellae	Left Organ length (mm)	Left Organ Width (mm)	Right Organ Lamellae	Right Organ length (mm)	Right Organ Width (mm)	Museum ID
Myctophinae	Ctenoscopelus	phengodes		26	10	0.762	0.635	10	0.7366	0.635	USNM 209330
Myctophinae	Ctenoscopelus	phengodes	Male	34	13	0.762	0.7874	13	0.7112	0.762	USNM 209330
Myctophinae	Ctenoscopelus	phengodes	Female	31	15	0.8636	0.762	15	0.8382	0.7112	SIO 84-55
Myctophinae	Ctenoscopelus	phengodes	Male	39	17	0.9398	0.8636	17	0.9652	0.889	SIO 61-76
Myctophinae	Ctenoscopelus	phengodes	Male	43	17	1.0922	0.9652	17	1.0668	0.9398	SIO 58-280
Myctophinae	Ctenoscopelus	phengodes	Male	55	17	1.1938	1.3208	17	1.27	1.3208	SIO 03-125
Myctophinae	Ctenoscopelus	phengodes	Male	55	17	1.143	1.27	17	1.143	1.27	SIO 63-1017
Myctophinae	Ctenoscopelus	phengodes	Female	53	18	1.2446	1.0922	19	1.143	1.0414	USNM 209330
Myctophinae	Ctenoscopelus	phengodes	Male	61	21	1.2954	1.143	20	1.3208	1.1684	USNM 209330 ; Now USNM 439011
Myctophinae	Ctenoscopelus	phengodes	Male	53	21	1.3462	1.143	20	1.3716	1.1684	SIO 86-4
Myctophinae	Loweina	interrupta	Female	34	18	0.8382	0.6858	18	0.8128	0.6096	LACM 11510-17
Myctophinae	Loweina	interrupta	Female	25	19	0.635	0.4826	19	0.6096	0.4826	LACM 34953-1
Myctophinae	Loweina	interrupta	Female	31	20	0.7366	0.6096	20	0.7874	0.6604	LACM 34955-1
Myctophinae	Loweina	interrupta	Female	32	20	0.9398	0.635	20	0.889	0.635	LACM 11654-8
Myctophinae	Loweina	interrupta	Male	31	22	0.9652	0.8128	22	0.9398	0.8128	LACM 11229-17
Myctophinae	Loweina	interrupta	Male	34	24	0.9652	0.762	24	1.016	0.762	LACM 1160-10
Myctophinae	Loweina	interrupta	Male	29	27	0.9144	0.635	28	0.9144	0.635	LACM 1160-10
Myctophinae	Loweina	interrupta	Male	30	30	1.1684	0.8636	30	1.1684	0.8382	LACM 11511-19
Myctophinae	Loweina	interrupta	Male	32	32	1.2192	0.7112	32	1.1938	0.8382	LACM 11510-17
Myctophinae	Loweina	rara	Female	27	15	0.7112	0.5334	15	0.7112	0.508	MCZ 102766
Myctophinae	Loweina	rara	Female	28	18	0.8382	0.7112	18	0.8382	0.6858	SIO 60-27
Myctophinae	Loweina	rara	Female	29	18	0.9652	0.7874	18	0.889	0.762	SIO 60-27
Myctophinae	Loweina	rara	Female	32	18	0.6858	0.4572	18	0.6604	0.4572	MCZ 42365
Myctophinae	Loweina	rara	Female	30	20	0.9398	0.762	20	0.9144	0.762	SIO 60-27
Myctophinae	Loweina	rara	Female	41	20	0.9144	0.8128	20	0.9144	0.8382	MCZ 102770
Myctophinae	Loweina	rara	Female	37	21	1.016	0.762	21	1.016	0.7366	MCZ164348
Myctophinae	Loweina	rara	Female	40	21	0.9652	0.762	21	0.9652	0.762	MCZ 102770
Myctophinae	Loweina	rara	Female	32	22	0.9652	0.8382	22	0.9661		SIO 77-228
Myctophinae	Loweina	rara	Female	40	24	1.016	0.8128	24	1.022		MCZ 151184
Myctophinae	Loweina	rara	Male	26	28	0.8382	0.7112	28	0.8636	0.6604	SIO 15-959
Myctophinae	Loweina	rara	Male	27	30	0.9906	0.8128	30	1.016	0.7874	SIO 15-959
Myctophinae	Loweina	rara	Male	28	31	1.016	0.8636	32	1.016	0.8382	SIO 15-959
Myctophinae	Loweina	rara	Male	34	31	1.143	0.9652	32	1.143	0.9652	MCZ 102762
Myctophinae	Loweina	rara	Male	28	32	1.0414	0.8636	32	1.016	0.8382	SIO 15-959
Myctophinae	Loweina	rara	Male	28	32	0.9906	0.8382	32	0.9906	0.8128	SIO 15-959
Myctophinae	Loweina	rara	Male	33	35	1.1938	0.9652	34	1.143	0.889	MCZ 102763
Myctophinae	Loweina	rara	Male	40	36	1.2192	1.2192	36	1.200		MCZ 151184
Myctophinae	Loweina	rara	Male	31	36	1.1684	0.8128	36	1.143	0.8128	SIO 60-27
Myctophinae	Loweina	rara	Male	30	38	1.0922	0.762	38	1.1176	0.8382	SIO 60-27
Myctophinae	Loweina	rara	Male	30	40	1.143	0.9652	40	1.1176	0.9144	MCZ 102763
Myctophinae	Loweina	rara	Male	34	40	1.1938	1.016	40	1.2192	1.0922	MCZ 102763
Myctophinae	Loweina	rara	Male	38	40	1.2192	1.016	40	1.2192	1.016	MCZ 151186
Myctophinae	Loweina	terminata	Male	30	38	1.0922	0.889	38	1.0668	0.889	SIO 76-192
Myctophinae	Loweina	terminata	Male	32	38	1.1211		38	1.1176	0.9144	SIO 76-192
Myctophinae	Loweina	terminata	Male	29	40	0.9652	0.889	40	1.0922	0.7874	SIO 76-192
Myctophinae	Loweina	terminata	Male	30	42	1.143	1.016	42	1.1938	0.9652	SIO 76-192
Myctophinae	Loweina	terminata	Male	30	42	1.150	0.9398	42	1.1684	1.016	SIO 76-192
Myctophinae	Tarletonbeania	crenularis	Male	55	17	1.3208	1.1938	16	1.3462	1.143	SIO 11-148
Myctophinae	Tarletonbeania	crenularis	Female	62	17	1.3462	1.2192	16	1.3462	1.2192	SIO 11-168
Myctophinae	Tarletonbeania	crenularis	Male	62	17	1.3462	1.2192	17	1.397	1.1938	SIO 11-148
Myctophinae	Tarletonbeania	crenularis	Female	64	17	1.3462	1.27	17	1.3462	1.27	SIO 11-168
Myctophinae	Tarletonbeania	crenularis	Male	61	18	1.27	1.1938	18	1.27	1.143	SIO 11-148
Myctophinae	Tarletonbeania	crenularis	Female	66	18	1.27	1.2446	18	1.3208	13.208	SIO 11-168
Myctophinae	Tarletonbeania	crenularis	Male	55	19	1.06	0.86	20	1.11	0.72	USNM 196584
Myctophinae	Tarletonbeania	crenularis	Female	54	20	1.2	0.9	20	1.1	0.85	USNM 196584
Myctophinae	Tarletonbeania	crenularis	Male	61	20	1.397	1.3208	20	1.397	1.397	SIO 11-148
Myctophinae	Tarletonbeania	crenularis	Male	68	20	1.651	1.6256	20	1.5748	1.524	SIO 11-148
Myctophinae	Tarletonbeania	crenularis	Male	61	21	1.19	1.1	20	1.15	1.12	USNM 196584
Myctophinae	Tarletonbeania	crenularis	Male	53	21	1.26	0.95	21	1.2581		USNM 196584
Myctophinae	Tarletonbeania	crenularis	Female	77	22	1.5494	1.4478	21	1.524	1.397	SIO 11-168
Myctophinae	Tarletonbeania	crenularis	Female	75	22	1.524	1.397	22	1.524	1.397	SIO 11-168
Myctophinae	Tarletonbeania	crenularis	Female	64	23	1.36	1.15	23	1.44	1	USNM 196584; Now USNM 439010
Myctophinae	Tarletonbeania	taylori	Female	52	18	1.2954	1.2446	19	1.2954	1.2446	SIO 82-34
Myctophinae	Tarletonbeania	taylori	Male	52	18	1.205		19	1.2192	1.1684	SIO 82-34
Myctophinae	Tarletonbeania	taylori	Male	51	19	1.2954	1.1938	19	1.27	1.2192	SIO 82-34
Myctophinae	Tarletonbeania	taylori	Female	52	19	1.3208	1.27	19	1.3208	1.27	SIO 82-34
Myctophinae	Tarletonbeania	taylori	Male	52	19	1.2954	1.2446	19	1.27	1.27	SIO 82-34
Myctophinae	Tarletonbeania	taylori	Male	56	20	1.4478	1.397	20	1.4478	1.397	SIO 82-34
Myctophinae	Tarletonbeania	taylori	Male	58	20	1.27	1.2446	20	1.3208	1.3208	SIO 82-34
Myctophinae	Tarletonbeania	taylori	Female	61	20	1.524	1.27	20	1.4732	1.27	SIO 82-34
Myctophinae	Tarletonbeania	taylori	Female	56	21	1.3208	1.1938	21	1.3716	1.27	SIO 82-34
Myctophinae	Tarletonbeania	taylori	Female	63	21	1.524	1.4732	21	1.524	1.524	SIO 82-34
