# Supplementary material for: First evidence of sexual dimorphism in olfactory organs of deep-sea lanternfishes (Myctophidae)
Source: PeerJ. 2024 Mar 12;12:e17075. doi: 10.7717/peerj.17075 (PMC10941764; doi:10.7717/peerj.17075)
Supplement: Supplemental Information 1 — R code and associated files within the R code used in statistical analyses. data on lanternfish specimen standard lengths, olfactory organs lengths and lamellar counts and are used in linear regressions and ANCOVAs. [file peerj-12-17075-s001.zip › Tar_cren.csv]

Subfamily	Genus	Species	Sex	SL (mm)	Left Organ Lamellae	Left Organ length (mm)	Left Organ Width (mm)	Right Organ Lamellae	Right Organ length (mm)	Right Organ Width (mm)	Museum ID	Histology/SEM
Myctophinae	Tarletonbeania	crenularis	Male	55	17	1.3208	1.1938	16	1.3462	1.143	SIO 11-148
Myctophinae	Tarletonbeania	crenularis	Female	62	17	1.3462	1.2192	16	1.3462	1.2192	SIO 11-168
Myctophinae	Tarletonbeania	crenularis	Male	62	17	1.3462	1.2192	17	1.397	1.1938	SIO 11-148
Myctophinae	Tarletonbeania	crenularis	Female	64	17	1.3462	1.27	17	1.3462	1.27	SIO 11-168
Myctophinae	Tarletonbeania	crenularis	Male	61	18	1.27	1.1938	18	1.27	1.143	SIO 11-148
Myctophinae	Tarletonbeania	crenularis	Female	66	18	1.27	1.2446	18	1.3208	13.208	SIO 11-168
Myctophinae	Tarletonbeania	crenularis	Male	55	19	1.06	0.86	20	1.11	0.72	USNM 196584
Myctophinae	Tarletonbeania	crenularis	Female	54	20	1.2	0.9	20	1.1	0.85	USNM 196584
Myctophinae	Tarletonbeania	crenularis	Male	61	20	1.397	1.3208	20	1.397	1.397	SIO 11-148
Myctophinae	Tarletonbeania	crenularis	Male	68	20	1.651	1.6256	20	1.5748	1.524	SIO 11-148
Myctophinae	Tarletonbeania	crenularis	Male	61	21	1.19	1.1	20	1.15	1.12	USNM 196584
Myctophinae	Tarletonbeania	crenularis	Male	53	21	1.26	0.95				USNM 196584
Myctophinae	Tarletonbeania	crenularis	Female	77	22	1.5494	1.4478	21	1.524	1.397	SIO 11-168
Myctophinae	Tarletonbeania	crenularis	Female	75	22	1.524	1.397	22	1.524	1.397	SIO 11-168
Myctophinae	Tarletonbeania	crenularis	Female	64	23	1.36	1.15	23	1.44	1	USNM 196584; Now USNM 439010	X
