# Supplementary material for: First evidence of sexual dimorphism in olfactory organs of deep-sea lanternfishes (Myctophidae)
Source: PeerJ. 2024 Mar 12;12:e17075. doi: 10.7717/peerj.17075 (PMC10941764; doi:10.7717/peerj.17075)
Supplement: Supplemental Information 1 — R code and associated files within the R code used in statistical analyses. data on lanternfish specimen standard lengths, olfactory organs lengths and lamellar counts and are used in linear regressions and ANCOVAs. [file peerj-12-17075-s001.zip › Tar_tai.csv]

Subfamily	Genus	Species	Sex	SL (mm)	Left Organ Lamellae	Left Organ length (mm)	Left Organ Width (mm)	Right Organ Lamellae	Right Organ length (mm)	Right Organ Width (mm)	Museum ID	Histology/SEM
Myctophinae	Tarletonbeania	taylori	Female	52	18	1.2954	1.2446	19	1.2954	1.2446	SIO 82-34
Myctophinae	Tarletonbeania	taylori	Male	52	18	1.2192	1.1684	19	1.2192	1.1684	SIO 82-34
Myctophinae	Tarletonbeania	taylori	Male	51	19	1.2954	1.1938	19	1.27	1.2192	SIO 82-34
Myctophinae	Tarletonbeania	taylori	Female	52	19	1.3208	1.27	19	1.3208	1.27	SIO 82-34
Myctophinae	Tarletonbeania	taylori	Male	52	19	1.2954	1.2446	19	1.27	1.27	SIO 82-34
Myctophinae	Tarletonbeania	taylori	Male	56	20	1.4478	1.397	20	1.4478	1.397	SIO 82-34
Myctophinae	Tarletonbeania	taylori	Male	58	20	1.27	1.2446	20	1.3208	1.3208	SIO 82-34
Myctophinae	Tarletonbeania	taylori	Female	61	20	1.524	1.27	20	1.4732	1.27	SIO 82-34
Myctophinae	Tarletonbeania	taylori	Female	56	21	1.3208	1.1938	21	1.3716	1.27	SIO 82-34
Myctophinae	Tarletonbeania	taylori	Female	63	21	1.524	1.4732	21	1.524	1.524	SIO 82-34
