# Supplementary material for: First evidence of sexual dimorphism in olfactory organs of deep-sea lanternfishes (Myctophidae)
Source: PeerJ. 2024 Mar 12;12:e17075. doi: 10.7717/peerj.17075 (PMC10941764; doi:10.7717/peerj.17075)
Supplement: Supplemental Information 2 [file peerj-12-17075-s002.csv]

Supplementary Table 1. Specimens used in analyses on sexual dimorphism in olfactory organs of lanternfishes.
Subfamily	Genus	Species	Sex	SL (mm)	Left Organ Lamellae	Left Organ Length (mm)	Left Organ Width (mm)	Right Organ Lamellae	Right Organ Length (mm)	Right Organ Width (mm)	Museum ID
Myctophinae	Ctenoscopelus	phengodes	undetermined	26	10	0.76	0.64	10	0.74	0.64	USNM 209330
Myctophinae	Ctenoscopelus	phengodes	Male	34	13	0.76	0.79	13	0.71	0.76	USNM 209330
Myctophinae	Ctenoscopelus	phengodes	Female	31	15	0.86	0.76	15	0.84	0.71	SIO 84-55
Myctophinae	Ctenoscopelus	phengodes	Male	39	17	0.94	0.86	17	0.97	0.89	SIO 61-76
Myctophinae	Ctenoscopelus	phengodes	Male	43	17	1.09	0.97	17	1.07	0.94	SIO 58-280
Myctophinae	Ctenoscopelus	phengodes	Male	55	17	1.19	1.32	17	1.27	1.32	SIO 03-125
Myctophinae	Ctenoscopelus	phengodes	Male	55	17	1.14	1.27	17	1.14	1.27	SIO 63-1017
Myctophinae	Ctenoscopelus	phengodes	Female	53	18	1.24	1.09	19	1.14	1.04	USNM 209330
Myctophinae	Ctenoscopelus	phengodes	Male	61	21	1.30	1.14	20	1.32	1.17	USNM 209330 ; Now USNM 439011
Myctophinae	Ctenoscopelus	phengodes	Male	53	21	1.35	1.14	20	1.37	1.17	SIO 86-4
Myctophinae	Loweina	interrupta	Female	34	18	0.84	0.69	18	0.81	0.61	LACM 11510-17
Myctophinae	Loweina	interrupta	Female	25	19	0.64	0.48	19	0.61	0.48	LACM 34953-1
Myctophinae	Loweina	interrupta	Female	31	20	0.74	0.61	20	0.79	0.66	LACM 34955-1
Myctophinae	Loweina	interrupta	Female	32	20	0.94	0.64	20	0.89	0.64	LACM 11654-8
Myctophinae	Loweina	interrupta	Male	31	22	0.97	0.81	22	0.94	0.81	LACM 11229-17
Myctophinae	Loweina	interrupta	Male	34	24	0.97	0.76	24	1.02	0.76	LACM 11601-10
Myctophinae	Loweina	interrupta	Male	29	27	0.91	0.64	28	0.91	0.64	LACM 11601-10
Myctophinae	Loweina	interrupta	Male	30	30	1.17	0.86	30	1.17	0.84	LACM 11511-19
Myctophinae	Loweina	interrupta	Male	32	32	1.22	0.71	32	1.19	0.84	LACM 11510-17
Myctophinae	Loweina	rara	Female	27	15	0.71	0.53	15	0.71	0.51	MCZ 102766
Myctophinae	Loweina	rara	Female	28	18	0.84	0.71	18	0.84	0.69	SIO 60-27
Myctophinae	Loweina	rara	Female	29	18	0.97	0.79	18	0.89	0.76	SIO 60-27
Myctophinae	Loweina	rara	Female	32	18	0.69	0.46	18	0.66	0.46	MCZ 42365
Myctophinae	Loweina	rara	Female	30	20	0.94	0.76	20	0.91	0.76	SIO 60-27
Myctophinae	Loweina	rara	Female	41	20	0.91	0.81	20	0.91	0.84	MCZ 102770
Myctophinae	Loweina	rara	Female	37	21	1.02	0.76	21	1.02	0.74	MCZ164348
Myctophinae	Loweina	rara	Female	40	21	0.97	0.76	21	0.97	0.76	MCZ 102770
Myctophinae	Loweina	rara	Female	32	22	0.97	0.84	22	0.97	damaged	SIO 77-228
Myctophinae	Loweina	rara	Female	40	24	1.02	0.81	24	1.02	damaged	MCZ 151184
Myctophinae	Loweina	rara	Male	26	28	0.84	0.71	28	0.86	0.66	SIO 15-959
Myctophinae	Loweina	rara	Male	27	30	0.99	0.81	30	1.02	0.79	SIO 15-959
Myctophinae	Loweina	rara	Male	28	31	1.02	0.86	32	1.02	0.84	SIO 15-959
Myctophinae	Loweina	rara	Male	34	31	1.14	0.97	32	1.14	0.97	MCZ 102762
Myctophinae	Loweina	rara	Male	28	32	1.04	0.86	32	1.02	0.84	SIO 15-959
Myctophinae	Loweina	rara	Male	28	32	0.99	0.84	32	0.99	0.81	SIO 15-959
Myctophinae	Loweina	rara	Male	33	35	1.19	0.97	34	1.14	0.89	MCZ 102763
Myctophinae	Loweina	rara	Male	40	36	1.22	1.22	36	1.20	damaged	MCZ 151184
Myctophinae	Loweina	rara	Male	31	36	1.17	0.81	36	1.14	0.81	SIO 60-27
Myctophinae	Loweina	rara	Male	30	38	1.09	0.76	38	1.12	0.84	SIO 60-27
Myctophinae	Loweina	rara	Male	30	40	1.14	0.97	40	1.12	0.91	MCZ 102763
Myctophinae	Loweina	rara	Male	34	40	1.19	1.02	40	1.22	1.09	MCZ 102763
Myctophinae	Loweina	rara	Male	38	40	1.22	1.02	40	1.22	1.02	MCZ 151186
Myctophinae	Loweina	terminata	Male	30	38	1.09	0.89	38	1.07	0.89	SIO 76-192
Myctophinae	Loweina	terminata	Male	32	38	1.12	damaged	38	1.12	0.91	SIO 76-192
Myctophinae	Loweina	terminata	Male	29	40	0.97	0.89	40	1.09	0.79	SIO 76-192
Myctophinae	Loweina	terminata	Male	30	42	1.14	1.02	42	1.19	0.97	SIO 76-192
Myctophinae	Loweina	terminata	Male	30	42	1.14	0.94	42	1.17	1.02	SIO 76-192
Myctophinae	Tarletonbeania	crenularis	Male	55	17	1.32	1.19	16	1.35	1.14	SIO 11-148
Myctophinae	Tarletonbeania	crenularis	Female	62	17	1.35	1.22	16	1.35	1.22	SIO 11-168
Myctophinae	Tarletonbeania	crenularis	Male	62	17	1.35	1.22	17	1.40	1.19	SIO 11-148
Myctophinae	Tarletonbeania	crenularis	Female	64	17	1.35	1.27	17	1.35	1.27	SIO 11-168
Myctophinae	Tarletonbeania	crenularis	Male	61	18	1.27	1.19	18	1.27	1.14	SIO 11-148
Myctophinae	Tarletonbeania	crenularis	Female	66	18	1.27	1.24	18	1.32	1.32	SIO 11-168
Myctophinae	Tarletonbeania	crenularis	Male	55	19	1.06	0.86	20	1.11	0.72	USNM 196584
Myctophinae	Tarletonbeania	crenularis	Female	54	20	1.20	0.90	20	1.10	0.85	USNM 196584
Myctophinae	Tarletonbeania	crenularis	Male	61	20	1.40	1.32	20	1.40	1.40	SIO 11-148
Myctophinae	Tarletonbeania	crenularis	Male	68	20	1.65	1.63	20	1.57	1.52	SIO 11-148
Myctophinae	Tarletonbeania	crenularis	Male	61	21	1.19	1.10	20	1.15	1.12	USNM 196584
Myctophinae	Tarletonbeania	crenularis	Male	53	21	1.26	0.95	21	1.26	damaged	USNM 196584
Myctophinae	Tarletonbeania	crenularis	Female	77	22	1.55	1.45	21	1.52	1.40	SIO 11-168
Myctophinae	Tarletonbeania	crenularis	Female	75	22	1.52	1.40	22	1.52	1.40	SIO 11-168
Myctophinae	Tarletonbeania	crenularis	Female	64	23	1.36	1.15	23	1.44	1.00	USNM 196584; Now USNM 439010
Myctophinae	Tarletonbeania	taylori	Female	52	18	1.30	1.24	19	1.30	1.24	SIO 82-34
Myctophinae	Tarletonbeania	taylori	Male	52	18	1.21	damaged	19	1.22	1.17	SIO 82-34
Myctophinae	Tarletonbeania	taylori	Male	51	19	1.30	1.19	19	1.27	1.22	SIO 82-34
Myctophinae	Tarletonbeania	taylori	Female	52	19	1.32	1.27	19	1.32	1.27	SIO 82-34
Myctophinae	Tarletonbeania	taylori	Male	52	19	1.30	1.24	19	1.27	1.27	SIO 82-34
Myctophinae	Tarletonbeania	taylori	Male	56	20	1.45	1.40	20	1.45	1.40	SIO 82-34
Myctophinae	Tarletonbeania	taylori	Male	58	20	1.27	1.24	20	1.32	1.32	SIO 82-34
Myctophinae	Tarletonbeania	taylori	Female	61	20	1.52	1.27	20	1.47	1.27	SIO 82-34
Myctophinae	Tarletonbeania	taylori	Female	56	21	1.32	1.19	21	1.37	1.27	SIO 82-34
Myctophinae	Tarletonbeania	taylori	Female	63	21	1.52	1.47	21	1.52	1.52	SIO 82-34
